# Supplementary material for: Temporal shifts in endophyte bacterial community composition of sessile oak (Quercus petraea) are linked to foliar nitrogen, stomatal length, and herbivory
Source: PeerJ. 2018 Oct 12;6:e5769. doi: 10.7717/peerj.5769 (PMC6188006; doi:10.7717/peerj.5769)
Supplement: Data S1 [file peerj-06-5769-s001.gz]

Archive with 45 entries (45 files):
- 45_autumn
- 44_autumn
- 43_autumn
- 42_autumn
- 41_autumn
- 40_autumn
- 39_autumn
- 38_autumn
- 37_autumn
- 36_autumn
- 35_autumn
- 34_autumn
- 33_autumn
- 32_autumn
- 31_autumn
- 30_summer
- 29_summer
- 28_summer
- 27_summer
- 26_summer
- 25_summer
- 24_summer
- 23_summer
- 22_summer
- 21_summer
- 20_summer
- 19_summer
- 18_summer
- 17_summer
- 16_summer
- 15_spring
- 14_spring
- 13_spring
- 12_spring
- 11_spring
- 10_spring
- 9_spring
- 8_spring
- 7_spring
- 6_spring
- 5_spring
- 4_spring
- 3_spring
- 2_spring
- 1_spring
