# Supplementary material for: Temporal shifts in endophyte bacterial community composition of sessile oak (Quercus petraea) are linked to foliar nitrogen, stomatal length, and herbivory
Source: PeerJ. 2018 Oct 12;6:e5769. doi: 10.7717/peerj.5769 (PMC6188006; doi:10.7717/peerj.5769)
Supplement: Data S1 [file peerj-06-5769-s001.gz › 45_autumn]

3142c3	3142c3
200	153.3427435
214	155.2675478
220	136.6611061
240	179.006801
250	133.4530989
260	161.0419607
272	196.9716412
280	154.6259464
298	53.8945207
300	142.4355191
302	139.8691133
310	1203.644296
314	128.3202874
315	57.1025279
320	102.0146285
340	142.4355191
360	107.14744
380	93.6738098
400	102.6562299
414	109.7138458
416	6.4160144
420	98.8066213
440	109.7138458
460	89.8242012
480	84.6913897
500	71.2177595
514	83.4081868
520	89.1825998
540	96.2402156
541	119.3378673
550	193.763634
553	221.9940973
554	6.4160144
555	67.3681509
558	477.3514693
560	63.5185423
563	116.7714616
567	175.7987938
569	54.5361222
570	73.7841653
572	138.5859104
574	118.6962659
575	73.1425638
578	198.2548441
579	34.6464776
580	82.124984
582	332.9911459
584	31.4384704
586	77.6337739
588	37.8544848
590	82.124984
592	103.2978314
596	54.5361222
598	36.5712819
600	57.7441293
602	173.8739895
614	77.6337739
620	72.5009624
640	54.5361222
656	54.5361222
660	62.8769408
661	215.5780829
669	72.5009624
677	56.4609265
680	48.1201078
681	174.5155909
700	66.7265495
714	63.5185423
720	57.7441293
724	84.0497883
740	46.8369049
760	51.328115
770	30.796869
779	78.2753753
780	33.3632747
784	67.3681509
794	35.288079
797	122.5458745
800	38.4960862
820	38.4960862
830	41.7040934
840	36.5712819
850	37.8544848
860	42.3456949
868	6.4160144
880	31.4384704
887	17.3232388
900	39.1376877
905	6.4160144
920	37.2128834
940	30.796869
960	34.0048762
980	28.8720647
989	7.0576158
996	67.3681509
1000	30.1552675
1020	26.9472604
1021	41.7040934
1040	21.1728474
1060	17.3232388
1061	12.8320287
1080	19.2480431
1100	23.7392532
1120	19.2480431
1160	18.6064417
1200	13.4736302
