# Supplementary material for: Temporal shifts in endophyte bacterial community composition of sessile oak (Quercus petraea) are linked to foliar nitrogen, stomatal length, and herbivory
Source: PeerJ. 2018 Oct 12;6:e5769. doi: 10.7717/peerj.5769 (PMC6188006; doi:10.7717/peerj.5769)
Supplement: Data S1 [file peerj-06-5769-s001.gz › 44_autumn]

3142b3	3142b3
200	340.2876241
214	330.1600162
220	291.6751063
238	119.5057727
240	378.7725339
250	285.5985416
260	350.4152319
280	330.1600162
300	301.8027142
310	271.4198906
314	281.5474985
320	228.8839376
340	293.7006279
360	226.858416
380	214.7052866
400	214.7052866
414	220.7818513
420	220.7818513
440	243.0625886
460	202.5521572
480	188.3735062
500	149.8885963
514	178.2458983
520	184.322463
540	200.5266356
560	247.1136318
572	119.5057727
580	190.3990277
600	135.7099453
614	202.5521572
620	162.0417257
640	117.4802512
660	139.7609885
680	103.3016002
700	166.0927689
714	164.0672473
720	119.5057727
740	119.5057727
760	113.429208
780	89.1229492
800	97.2250354
820	101.2760786
840	97.2250354
850	91.1484707
860	109.3781649
880	91.1484707
900	93.1739923
920	87.0974276
940	83.0463844
960	83.0463844
980	76.9698197
1000	72.9187766
1020	70.893255
1040	70.893255
1060	48.6125177
1080	50.6380393
1100	68.8677334
1120	58.7401256
1160	44.5614746
1200	64.8166903
