# Supplementary material for: Temporal shifts in endophyte bacterial community composition of sessile oak (Quercus petraea) are linked to foliar nitrogen, stomatal length, and herbivory
Source: PeerJ. 2018 Oct 12;6:e5769. doi: 10.7717/peerj.5769 (PMC6188006; doi:10.7717/peerj.5769)
Supplement: Data S1 [file peerj-06-5769-s001.gz › 43_autumn]

3142a3	3142a3
200	250
214	243.8650307
220	214.7239264
240	283.7423313
250	217.791411
260	254.601227
280	239.2638037
300	233.1288344
302	124.2331288
314	203.9877301
320	174.8466258
328	101.2269939
331	119.6319018
340	223.9263804
347	148.7730061
356	78.2208589
360	168.7116564
380	150.3067485
400	170.2453988
414	174.8466258
420	167.1779141
439	101.2269939
440	176.3803681
460	136.5030675
480	130.3680982
500	113.4969325
514	141.1042945
519	67.4846626
520	151.8404908
540	157.9754601
558	110.4294479
560	108.8957055
561	102.7607362
562	101.2269939
568	72.0858896
570	113.4969325
580	250
582	230.0613497
592	87.4233129
596	88.9570552
600	190.1840491
614	131.9018405
620	113.4969325
640	84.3558282
645	75.1533742
654	138.0368098
660	187.1165644
664	70.5521472
680	88.9570552
700	110.4294479
713	125.7668712
714	108.8957055
720	75.1533742
740	85.8895706
760	87.4233129
780	72.0858896
796	696.3190184
800	78.2208589
820	81.2883436
840	62.8834356
850	70.5521472
860	78.2208589
873	15.3374233
880	64.4171779
900	67.4846626
920	78.2208589
940	65.9509202
960	58.2822086
980	61.3496933
1000	56.7484663
1020	49.0797546
1040	41.4110429
1060	39.8773006
1080	44.4785276
1100	44.4785276
1120	44.4785276
1160	41.4110429
1200	29.1411043
