# Supplementary material for: Temporal shifts in endophyte bacterial community composition of sessile oak (Quercus petraea) are linked to foliar nitrogen, stomatal length, and herbivory
Source: PeerJ. 2018 Oct 12;6:e5769. doi: 10.7717/peerj.5769 (PMC6188006; doi:10.7717/peerj.5769)
Supplement: Data S1 [file peerj-06-5769-s001.gz › 42_autumn]

3139c3	3139c3
200	331.5920963
214	317.9650238
220	270.2702703
240	356.5750625
250	279.3549852
260	331.5920963
280	320.2362026
300	299.7955939
302	215.7619805
304	97.6606859
314	267.9990915
320	220.304338
340	283.8973427
356	288.4397002
360	215.7619805
380	202.134908
384	193.0501931
400	220.304338
414	211.219623
420	213.4908017
440	231.6602317
460	179.4231206
480	161.2536907
500	152.1689757
514	179.4231206
520	181.6942993
540	197.5925505
560	140.813082
580	449.6933909
582	143.0842607
600	118.1012946
614	158.9825119
620	154.4401544
640	115.8301158
660	127.1860095
680	99.9318646
700	138.5419032
714	136.2707245
720	99.9318646
740	93.1183284
760	102.2030434
780	81.7624347
800	95.3895072
820	86.3047922
840	81.7624347
850	111.2877583
860	84.0336134
880	79.491256
900	81.7624347
920	86.3047922
940	63.5930048
960	68.1353623
980	65.8641835
1000	70.406541
1020	63.5930048
1040	56.7794685
1060	40.8812174
1080	102.2030434
1100	49.9659323
1120	40.8812174
1160	43.1523961
1200	47.6947536
