# Supplementary material for: Temporal shifts in endophyte bacterial community composition of sessile oak (Quercus petraea) are linked to foliar nitrogen, stomatal length, and herbivory
Source: PeerJ. 2018 Oct 12;6:e5769. doi: 10.7717/peerj.5769 (PMC6188006; doi:10.7717/peerj.5769)
Supplement: Data S1 [file peerj-06-5769-s001.gz › 41_autumn]

3139b3	3139b3
200	321.816387
214	304.047384
220	268.5093781
240	361.3030602
250	272.4580454
260	321.816387
280	309.970385
300	280.3553801
302	92.7936821
314	262.5863771
320	211.2537019
340	282.3297137
346	159.9210267
356	155.9723593
360	221.1253702
380	205.3307009
400	209.2793682
414	217.1767029
420	211.2537019
434	136.2290227
440	223.0997038
460	163.869694
480	169.792695
486	92.7936821
496	90.8193485
500	136.2290227
514	175.715696
520	193.4846989
540	179.6643633
560	142.1520237
576	94.7680158
579	78.9733465
580	157.946693
582	120.4343534
588	116.4856861
600	128.3316881
614	171.7670286
620	138.2033564
640	118.4600197
660	130.3060217
680	110.5626851
690	144.1263574
700	142.1520237
714	142.1520237
720	110.5626851
740	106.6140178
760	110.5626851
780	82.9220138
800	88.8450148
820	102.6653504
840	94.7680158
850	94.7680158
860	90.8193485
880	82.9220138
900	76.9990128
920	84.8963475
940	69.1016782
960	76.9990128
980	67.1273445
988	19.7433366
1000	65.1530109
1020	59.2300099
1040	61.2043435
1060	45.4096742
1080	57.2556762
1100	57.2556762
1120	47.3840079
1160	45.4096742
1200	33.5636723
