# Supplementary material for: Temporal shifts in endophyte bacterial community composition of sessile oak (Quercus petraea) are linked to foliar nitrogen, stomatal length, and herbivory
Source: PeerJ. 2018 Oct 12;6:e5769. doi: 10.7717/peerj.5769 (PMC6188006; doi:10.7717/peerj.5769)
Supplement: Data S1 [file peerj-06-5769-s001.gz › 40_autumn]

3139a3	3139a3
200	329.4289898
214	314.7877013
220	270.863836
238	290.3855539
240	356.2713519
250	290.3855539
260	334.3094192
280	319.6681308
300	297.7061981
302	153.7335286
314	278.1844802
320	234.2606149
340	297.7061981
345	168.374817
360	236.7008297
380	212.2986823
400	209.8584675
414	217.1791118
420	214.738897
440	234.2606149
460	178.1356759
480	165.9346022
500	143.9726696
514	178.1356759
520	192.7769644
526	24.4021474
540	190.3367496
553	204.9780381
560	143.9726696
580	156.1737433
585	351.3909224
600	131.7715959
614	173.2552465
620	129.3313812
640	104.9292338
660	126.8911664
680	100.0488043
700	141.5324549
714	134.2118106
720	104.9292338
740	100.0488043
760	97.6085896
780	148.8530991
800	82.9673011
820	82.9673011
840	92.7281601
850	90.2879453
860	70.7662274
868	26.8423621
880	68.3260127
900	80.5270864
920	82.9673011
940	58.5651537
960	65.885798
980	63.4455832
996	24.4021474
1000	68.3260127
1020	53.6847243
1040	51.2445095
1060	43.9238653
1080	53.6847243
1100	48.8042948
1120	34.1630063
1160	39.0434358
1200	31.7227916
