# Supplementary material for: Temporal shifts in endophyte bacterial community composition of sessile oak (Quercus petraea) are linked to foliar nitrogen, stomatal length, and herbivory
Source: PeerJ. 2018 Oct 12;6:e5769. doi: 10.7717/peerj.5769 (PMC6188006; doi:10.7717/peerj.5769)
Supplement: Data S1 [file peerj-06-5769-s001.gz › 39_autumn]

3134c3	3134c3
200	198.7271074
214	187.0372776
220	167.5542278
221	53.2536693
229	114.3005585
238	142.8756981
240	226.0033771
250	167.5542278
260	192.2327575
280	259.7739966
300	180.5429277
314	164.9564879
320	142.8756981
327	170.1519678
340	179.2440577
356	66.2423691
360	140.2779582
380	119.4960384
400	129.8869983
414	140.2779582
415	103.9095986
420	138.9790882
440	148.0711781
451	106.5073386
458	801.4027796
459	283.1536563
460	113.0016885
480	111.7028185
500	102.6107287
513	53.2536693
514	107.8062086
519	83.1276789
520	118.1971685
540	124.6915184
550	88.3231589
553	67.5412391
555	96.1163788
557	79.231069
560	87.0242889
562	138.9790882
567	151.967788
571	357.1892454
573	140.2779582
576	79.231069
579	179.2440577
580	103.9095986
582	205.2214573
584	53.2536693
587	158.4621379
591	106.5073386
595	76.633329
600	188.3361476
613	103.9095986
614	93.5186388
620	87.0242889
640	70.1389791
654	100.0129887
660	84.4265489
680	200.0259774
700	79.231069
714	87.0242889
720	61.0468892
740	61.0468892
760	58.4491492
769	63.6446292
780	51.9547993
800	46.7593194
820	105.2084686
840	54.5525393
850	54.5525393
860	41.5638395
879	35.0694895
880	35.0694895
900	46.7593194
920	51.9547993
940	44.1615794
960	40.2649695
980	33.7706196
1000	40.2649695
1020	36.3683595
1040	28.5751396
1060	23.3796597
1080	20.7819197
1081	25.9773997
1100	24.6785297
1120	32.4717496
1160	27.2762696
1161	29.8740096
1200	22.0807897
