# Supplementary material for: Temporal shifts in endophyte bacterial community composition of sessile oak (Quercus petraea) are linked to foliar nitrogen, stomatal length, and herbivory
Source: PeerJ. 2018 Oct 12;6:e5769. doi: 10.7717/peerj.5769 (PMC6188006; doi:10.7717/peerj.5769)
Supplement: Data S1 [file peerj-06-5769-s001.gz › 38_autumn]

3134b3	3134b3
200	236.6934999
214	213.8651928
220	261.9247867
222	78.0968401
240	260.7232969
250	200.6488045
260	236.6934999
280	231.8875406
281	49.2610837
300	213.8651928
302	133.3653731
305	93.7162081
314	318.3948096
320	159.7981497
327	110.537066
331	67.2834315
340	211.4622131
351	76.8953502
353	186.2309263
360	160.9996396
372	74.4923705
380	152.5892106
400	147.7832512
414	154.9921903
420	152.5892106
440	162.2011294
460	132.1638832
475	96.1191878
480	118.9474949
500	100.9251472
514	126.156434
519	81.7013096
520	123.7534543
540	138.1713325
546	54.0670431
553	188.633906
559	104.5296167
560	98.5221675
565	72.0893908
571	104.5296167
576	132.1638832
579	127.3579238
580	109.3355761
582	264.3277664
584	93.7162081
593	57.6715127
597	382.0737715
599	66.0819416
600	91.3132284
603	48.0595939
611	57.6715127
614	121.3504746
620	102.126637
640	86.507269
651	76.8953502
654	403.7005887
660	88.9102487
668	82.9027995
680	69.6864111
681	50.4625736
682	48.0595939
700	97.3206776
711	67.2834315
714	98.5221675
720	70.887901
740	70.887901
760	64.8804518
780	54.0670431
800	55.268533
820	60.0744924
840	55.268533
850	57.6715127
860	58.8730025
861	69.6864111
880	55.268533
900	50.4625736
920	54.0670431
940	43.2536345
960	52.8655533
980	43.2536345
994	12.0148985
1000	46.858104
1020	38.4476751
1039	32.4402259
1040	32.4402259
1060	25.2312868
1079	27.6342665
1080	26.4327766
1100	38.4476751
1120	36.0446954
1160	28.8357563
1200	27.6342665
