# Supplementary material for: Temporal shifts in endophyte bacterial community composition of sessile oak (Quercus petraea) are linked to foliar nitrogen, stomatal length, and herbivory
Source: PeerJ. 2018 Oct 12;6:e5769. doi: 10.7717/peerj.5769 (PMC6188006; doi:10.7717/peerj.5769)
Supplement: Data S1 [file peerj-06-5769-s001.gz › 37_autumn]

3134a3	3134a3
200	137.9364089
210	67.7992519
214	137.9364089
220	180.0187032
240	194.0461346
250	120.0124689
260	136.3778055
280	140.2743142
300	123.1296758
302	247.0386533
314	106.7643391
320	89.6197007
327	250.1558603
340	117.6745636
351	84.9438903
360	91.957606
370	38.9650873
372	37.4064838
380	81.0473816
400	88.0610973
414	92.7369077
420	87.2817955
426	242.3628429
440	95.8541148
458	973.3478803
459	292.2381546
460	71.6957606
480	66.2406484
496	45.1995012
500	94.2955112
514	67.7992519
515	155.0810474
520	67.7992519
522	56.1097257
540	79.488778
550	41.3029925
551	178.4600998
553	167.5498753
555	108.3229426
559	256.3902744
560	90.3990025
567	79.488778
568	45.978803
572	188.5910224
580	65.4613466
582	188.5910224
584	116.1159601
585	120.7917705
587	159.7568578
591	48.3167082
593	116.1159601
595	42.861596
597	255.6109726
600	49.09601
611	74.8129676
614	64.6820448
620	155.0810474
629	31.9513716
635	69.3578553
640	42.861596
642	57.6683291
651	36.6271821
654	476.1533666
660	45.978803
668	79.488778
680	448.0985038
681	81.8266833
700	54.5511222
714	52.9925187
720	37.4064838
735	48.3167082
740	31.1720698
750	75.5922693
760	40.5236907
780	28.0548628
800	25.7169576
815	76.3715711
820	28.8341646
833	35.0685786
840	27.2755611
850	72.4750623
860	30.3927681
861	48.3167082
880	41.3029925
900	27.2755611
920	43.6408977
940	21.8204489
960	18.7032419
966	17.9239402
980	18.7032419
1000	17.1446384
1020	16.3653366
1040	18.7032419
1060	11.6895262
1080	13.2481297
1081	13.2481297
1100	17.1446384
1120	16.3653366
1159	8.5723192
1160	11.6895262
1200	10.9102245
