# Supplementary material for: Temporal shifts in endophyte bacterial community composition of sessile oak (Quercus petraea) are linked to foliar nitrogen, stomatal length, and herbivory
Source: PeerJ. 2018 Oct 12;6:e5769. doi: 10.7717/peerj.5769 (PMC6188006; doi:10.7717/peerj.5769)
Supplement: Data S1 [file peerj-06-5769-s001.gz › 36_autumn]

3132c3	3132c3
200	261.5463128
214	253.8912988
220	219.4437356
240	295.993876
250	220.7195713
260	261.5463128
280	253.8912988
300	225.822914
314	202.8578719
320	179.8928298
327	85.48099
340	228.3745854
351	192.6511865
360	173.5136514
380	160.7552947
400	159.479459
414	174.7894871
420	165.8586374
440	164.5828017
458	65.0676193
460	146.7211023
480	137.7902526
500	118.6527175
514	130.1352386
520	137.7902526
540	159.479459
542	107.1701965
544	109.7218678
555	241.1329421
559	119.9285532
560	103.3426895
563	135.2385813
565	77.825976
568	99.5151824
573	255.1671345
576	343.1997959
578	75.2743047
579	68.8951263
580	137.7902526
582	183.7203368
588	204.1337076
589	68.8951263
591	320.2347538
596	12.7583567
600	145.4452666
614	126.3077316
620	109.7218678
623	76.5501403
633	15.3100281
635	56.1367696
640	82.9293187
654	53.5850982
660	96.9635111
680	72.7226333
682	100.7910181
700	100.7910181
713	66.343455
714	105.8943608
720	67.6192906
740	68.8951263
755	51.0334269
760	72.7226333
779	65.0676193
780	56.1367696
800	52.3092626
820	67.6192906
833	12.7583567
840	56.1367696
850	62.5159479
860	57.4126053
880	52.3092626
900	47.2059199
920	51.0334269
940	52.3092626
960	52.3092626
980	77.825976
1000	36.9992345
1020	28.0683848
1021	31.8958918
1040	31.8958918
1060	24.2408778
1080	25.5167134
1100	36.9992345
1120	29.3442205
1160	26.7925491
1161	26.7925491
1200	28.0683848
