# Supplementary material for: Temporal shifts in endophyte bacterial community composition of sessile oak (Quercus petraea) are linked to foliar nitrogen, stomatal length, and herbivory
Source: PeerJ. 2018 Oct 12;6:e5769. doi: 10.7717/peerj.5769 (PMC6188006; doi:10.7717/peerj.5769)
Supplement: Data S1 [file peerj-06-5769-s001.gz › 35_autumn]

3132b3	3132b3
200	183.7769328
214	166.3498099
220	144.1698352
238	423.0038023
240	188.5297845
250	144.1698352
260	169.5183777
280	164.765526
300	158.4283904
302	411.913815
314	139.4169835
315	131.495564
320	120.4055767
328	106.1470215
330	174.2712294
340	145.7541191
360	272.4968314
380	96.6413181
400	106.1470215
414	118.8212928
420	99.8098859
440	112.4841572
458	82.382763
460	90.3041825
473	120.4055767
480	93.4727503
489	99.8098859
500	72.8770596
514	85.5513308
520	99.8098859
540	101.3941698
553	209.1254753
558	196.4512041
560	71.2927757
561	175.8555133
566	236.0583016
573	419.8352345
580	242.3954373
582	877.6932826
584	318.4410646
587	278.833967
591	430.9252218
599	139.4169835
600	68.1242079
614	79.2141952
620	77.6299113
640	126.7427123
645	141.0012674
660	213.878327
680	50.6970849
700	66.539924
714	69.7084918
720	57.0342205
740	39.6070976
760	45.9442332
780	38.0228137
800	50.6970849
820	44.3599493
833	17.4271229
840	50.6970849
850	45.9442332
860	39.6070976
880	39.6070976
900	39.6070976
920	41.1913815
940	39.6070976
960	39.6070976
980	31.6856781
1000	38.0228137
1020	26.9328264
1040	26.9328264
1060	20.5956907
1080	20.5956907
1100	30.1013942
1120	19.0114068
1160	19.0114068
1200	23.7642586
