# Supplementary material for: Temporal shifts in endophyte bacterial community composition of sessile oak (Quercus petraea) are linked to foliar nitrogen, stomatal length, and herbivory
Source: PeerJ. 2018 Oct 12;6:e5769. doi: 10.7717/peerj.5769 (PMC6188006; doi:10.7717/peerj.5769)
Supplement: Data S1 [file peerj-06-5769-s001.gz › 34_autumn]

3132a3	3132a3
200	272.0481659
210	23.4139815
214	257.5537964
220	231.9099119
221	65.7821385
229	70.2419445
240	302.1518564
250	233.0248634
260	269.8182629
280	270.9332144
300	234.1398149
302	160.5530159
314	221.8753484
320	185.0819489
340	237.4846694
348	110.3801985
356	12.2644665
360	179.5071914
363	78.046605
380	154.9782584
400	179.5071914
414	181.7370944
420	180.6221429
426	56.8625265
440	185.0819489
460	151.6334039
480	151.6334039
500	131.564277
512	54.6326235
514	153.8633069
519	61.3223325
520	160.5530159
540	175.0473854
557	66.89709
560	120.414762
566	296.5770989
576	44.59806
580	151.6334039
582	195.1165124
585	63.5522355
589	149.4035009
599	57.977478
600	113.725053
611	104.805441
614	147.1735979
620	129.334374
633	46.827963
635	46.827963
639	120.414762
640	97.0007805
650	88.0811685
654	122.644665
660	453.7852603
680	92.5409745
700	118.184859
714	118.184859
720	97.0007805
740	86.966217
760	83.6213625
780	65.7821385
800	85.8512655
820	80.276508
840	73.586799
843	11.149515
850	85.8512655
860	78.046605
880	74.7017505
900	62.437284
920	74.7017505
940	60.207381
946	11.149515
960	63.5522355
966	14.4943695
980	114.8400045
1000	64.667187
1020	60.207381
1040	50.1728175
1060	41.2532055
1080	45.7130115
1100	52.4027205
1120	47.9429145
1160	37.908351
1200	34.5634965
