# Supplementary material for: Temporal shifts in endophyte bacterial community composition of sessile oak (Quercus petraea) are linked to foliar nitrogen, stomatal length, and herbivory
Source: PeerJ. 2018 Oct 12;6:e5769. doi: 10.7717/peerj.5769 (PMC6188006; doi:10.7717/peerj.5769)
Supplement: Data S1 [file peerj-06-5769-s001.gz › 33_autumn]

3129c3	3129c3
200	264.2395772
214	248.9724016
220	221.9612449
238	59.8943042
240	299.4715208
250	230.1820317
260	268.9371697
280	257.1931885
300	245.4492073
314	217.2636524
315	69.2894891
320	174.98532
340	233.7052261
346	62.2431004
360	177.3341163
361	55.1967117
380	159.7181445
400	174.98532
414	182.0317087
420	169.1133294
440	191.4268937
459	138.5789783
460	150.3229595
480	145.625367
495	70.4638873
500	118.6142102
514	146.7997651
520	156.1949501
540	171.4621257
558	63.4174985
560	230.1820317
567	91.6030534
570	78.6846741
572	139.7533764
575	218.4380505
579	407.516148
580	140.9277745
582	335.8778626
583	70.4638873
585	116.265414
593	99.8238403
600	112.7422196
614	146.7997651
620	119.7886083
637	65.7662948
640	95.1262478
643	81.0334703
654	122.1374046
656	11.7439812
660	112.7422196
674	69.2894891
680	98.6494422
700	128.0093952
714	118.6142102
720	93.9518497
733	93.9518497
740	93.9518497
760	81.0334703
780	69.2894891
800	73.9870816
809	12.9183793
820	84.5566647
840	75.1614797
850	83.3822666
860	72.8126835
880	64.5918967
889	11.7439812
900	70.4638873
920	64.5918967
940	64.5918967
960	58.719906
980	58.719906
1000	57.5455079
1020	52.8479154
1040	49.3247211
1060	38.755138
1080	36.4063417
1100	51.6735173
1120	43.4527305
1160	34.0575455
1161	34.0575455
1200	36.4063417
