# Supplementary material for: Temporal shifts in endophyte bacterial community composition of sessile oak (Quercus petraea) are linked to foliar nitrogen, stomatal length, and herbivory
Source: PeerJ. 2018 Oct 12;6:e5769. doi: 10.7717/peerj.5769 (PMC6188006; doi:10.7717/peerj.5769)
Supplement: Data S1 [file peerj-06-5769-s001.gz › 32_autumn]

3129b3	3129b3
200	348.0113636
214	319.6022727
220	291.1931818
240	376.4204545
250	300.6628788
260	336.1742424
280	326.7045455
300	305.3977273
311	435.6060606
314	269.8863636
320	224.905303
337	97.0643939
340	303.030303
360	227.2727273
380	194.1287879
400	217.8030303
414	220.1704545
420	215.4356061
440	236.7424242
460	194.1287879
480	196.4962121
500	146.780303
514	187.0265152
520	196.4962121
540	205.9659091
543	113.6363636
560	146.780303
580	179.9242424
600	134.9431818
614	182.2916667
620	149.1477273
640	120.7386364
660	144.4128788
680	104.1666667
700	165.719697
714	134.9431818
720	101.7992424
740	113.6363636
760	118.3712121
780	85.2272727
800	104.1666667
820	101.7992424
840	99.4318182
850	106.5340909
860	94.6969697
880	89.9621212
900	87.594697
920	89.9621212
940	89.9621212
960	68.655303
980	68.655303
1000	75.7575758
1001	56.8181818
1020	78.125
1040	47.3484848
1060	54.4507576
1080	54.4507576
1081	47.3484848
1100	63.9204545
1120	66.2878788
1160	42.6136364
1200	42.6136364
