# Supplementary material for: Temporal shifts in endophyte bacterial community composition of sessile oak (Quercus petraea) are linked to foliar nitrogen, stomatal length, and herbivory
Source: PeerJ. 2018 Oct 12;6:e5769. doi: 10.7717/peerj.5769 (PMC6188006; doi:10.7717/peerj.5769)
Supplement: Data S1 [file peerj-06-5769-s001.gz › 31_autumn]

3129a3	3129a3
200	311.3710649
214	289.0073972
220	268.3640117
238	113.5386203
240	332.0144504
250	252.8814726
260	299.32909
262	134.1820058
280	290.7276793
300	259.7626011
311	419.7488388
314	249.4409083
320	196.1121624
340	270.0842938
360	209.8744194
380	190.951316
400	209.8744194
414	215.0352658
420	202.9932909
440	213.3149837
460	172.0282126
480	165.1470841
500	137.6225701
514	163.426802
520	178.9093411
536	84.2938242
540	184.0701875
544	82.5735421
555	70.5315672
560	129.0211595
565	75.6924136
580	220.1961122
582	197.8324445
583	17.2028213
591	84.2938242
593	72.2518493
600	118.6994667
614	165.1470841
620	142.7834165
640	113.5386203
660	125.5805952
673	106.6574918
680	96.3357991
682	108.377774
700	139.3428522
713	94.6155169
714	129.0211595
720	106.6574918
740	89.4546706
760	98.0560812
780	77.4126957
800	84.2938242
820	91.1749527
840	86.0141063
850	91.1749527
860	86.0141063
880	80.8532599
900	79.1329778
920	80.8532599
940	68.8112851
960	70.5315672
980	63.6504387
1000	63.6504387
1020	58.4895923
1040	63.6504387
1060	43.0070532
1080	41.286771
1100	56.7693102
1120	43.0070532
1160	41.286771
1200	30.9650783
