# Supplementary material for: Temporal shifts in endophyte bacterial community composition of sessile oak (Quercus petraea) are linked to foliar nitrogen, stomatal length, and herbivory
Source: PeerJ. 2018 Oct 12;6:e5769. doi: 10.7717/peerj.5769 (PMC6188006; doi:10.7717/peerj.5769)
Supplement: Data S1 [file peerj-06-5769-s001.gz › 30_summer]

3142c2	3142c2
200	167.2408393
214	154.7134356
220	139.6805512
240	184.1528343
250	147.1969934
260	165.988099
280	167.8672095
300	155.966176
302	142.8124021
314	137.1750705
320	113.3730034
326	183.5264641
340	152.8343251
348	79.5490135
350	144.0651425
360	117.1312246
361	61.3842781
380	103.9774507
400	109.6147823
414	116.5048544
420	107.7356718
440	119.6367053
460	99.5928594
480	88.9445662
500	80.1753837
514	90.8236768
515	26.3075478
520	93.3291575
522	6.2637018
540	100.2192296
542	101.4719699
553	172.878171
555	73.9116818
558	56.9996868
560	182.2737238
563	42.5931726
565	226.7460069
568	60.1315377
569	46.9777639
573	309.4268713
576	744.7541497
578	147.8233636
579	95.2082681
580	83.9336048
582	265.5809583
585	211.0867523
588	45.7250235
589	29.4393987
591	166.6144692
593	59.5051676
595	36.3294707
597	103.3510805
598	96.4610085
600	72.0325712
604	141.5596618
611	86.4390855
614	83.9336048
620	80.1753837
631	43.8459129
634	56.3733166
636	63.2633887
640	63.8897588
642	77.0435327
646	75.7907924
650	157.8452866
654	152.2079549
660	173.5045412
680	56.3733166
687	138.4278108
700	80.1753837
709	82.0544942
714	110.2411525
720	53.2414657
735	28.1866583
740	50.735985
760	108.362042
769	28.8130285
780	40.714062
800	45.0986533
809	33.82399
820	144.0651425
840	48.2305042
850	50.1096148
860	44.4722831
880	41.9668024
900	39.4613216
920	49.4832446
924	28.1866583
940	38.2085813
942	27.5602881
960	33.1976198
980	30.6921391
996	43.2195427
1000	36.9558409
1020	31.3185092
1021	31.9448794
1040	29.4393987
1060	22.5493267
1080	28.8130285
1100	30.0657689
1120	29.4393987
1160	20.6702161
1200	18.7911055
