# Supplementary material for: Temporal shifts in endophyte bacterial community composition of sessile oak (Quercus petraea) are linked to foliar nitrogen, stomatal length, and herbivory
Source: PeerJ. 2018 Oct 12;6:e5769. doi: 10.7717/peerj.5769 (PMC6188006; doi:10.7717/peerj.5769)
Supplement: Data S1 [file peerj-06-5769-s001.gz › 29_summer]

3142b2	3142b2
200	78.3289817
212	39.8897592
214	75.4279083
220	68.1752248
238	478.6771105
240	82.6805918
250	68.1752248
260	74.70264
280	79.0542501
300	69.6257615
302	554.1050189
308	58.7467363
310	87.0322019
314	1813.896142
315	90.6585437
318	157.3832318
320	50.7687845
328	34.8128808
330	287.2062663
337	56.5709312
340	67.4499565
346	82.6805918
360	218.3057731
373	79.7795184
380	47.8677111
384	139.2515231
400	47.8677111
414	52.9445895
420	50.7687845
440	50.0435161
460	286.480998
473	96.4606905
480	41.3402959
489	44.2413693
500	31.9118074
514	165.3611836
520	45.691906
529	39.1644909
536	95.7354221
539	30.4612707
540	40.6150276
546	38.4392225
553	51.4940528
555	142.8778648
558	113.1418625
560	31.186539
562	58.0214679
566	90.6585437
568	42.0655643
573	288.656803
575	94.2848854
580	139.2515231
582	411.227154
584	170.4380621
587	123.2956194
591	42.0655643
593	75.4279083
598	89.9332753
600	26.8349289
614	34.0876124
616	57.2961996
620	33.3623441
637	57.2961996
640	115.3176675
647	70.3510299
654	90.6585437
660	134.1746446
667	46.4171744
680	114.5923992
692	30.4612707
697	50.7687845
700	30.4612707
714	95.7354221
720	21.7580505
724	65.9994198
727	31.9118074
740	20.3075138
753	30.4612707
760	21.7580505
780	197.9982594
800	18.1317087
820	18.8569771
840	18.1317087
842	29.010734
850	20.3075138
860	15.9559037
861	50.0435161
879	38.4392225
880	16.681172
900	16.681172
920	17.4064404
929	54.3951262
940	15.2306353
960	10.8790252
980	11.6042936
995	97.9112272
999	8.7032202
1000	12.3295619
1020	10.8790252
1040	12.3295619
1060	8.7032202
1080	10.1537569
1100	9.4284885
1119	9.4284885
1120	10.1537569
1160	10.1537569
1200	7.2526835
