# Supplementary material for: Temporal shifts in endophyte bacterial community composition of sessile oak (Quercus petraea) are linked to foliar nitrogen, stomatal length, and herbivory
Source: PeerJ. 2018 Oct 12;6:e5769. doi: 10.7717/peerj.5769 (PMC6188006; doi:10.7717/peerj.5769)
Supplement: Data S1 [file peerj-06-5769-s001.gz › 28_summer]

3142a2	3142a2
200	393.6789576
214	371.4998614
220	329.914056
240	435.264763
250	324.369282
260	396.4513446
280	382.5894095
300	343.7759911
314	341.0036041
320	285.5558636
340	346.5483782
360	277.2387025
380	230.1081231
400	235.6528971
414	260.6043804
420	268.9215414
440	288.3282506
460	194.0670918
480	199.6118658
500	174.6603826
514	196.8394788
520	196.8394788
540	221.790962
556	146.9365123
560	152.4812864
580	180.2051566
600	149.7088994
614	169.1156085
620	158.0260604
640	113.667868
660	121.9850291
680	102.5783199
700	144.1641253
714	133.0745772
720	105.350707
740	94.2611589
760	99.8059329
780	74.8544497
800	91.4887718
820	94.2611589
840	94.2611589
850	94.2611589
860	77.6268367
880	69.3096756
900	80.3992237
920	85.9439978
940	74.8544497
960	60.9925146
980	72.0820627
1000	72.0820627
1020	52.6753535
1040	63.7649016
1060	27.7238703
1080	55.4477405
1099	44.3581924
1100	41.5858054
1120	36.0410313
1160	36.0410313
1200	33.2686443
