# Supplementary material for: Temporal shifts in endophyte bacterial community composition of sessile oak (Quercus petraea) are linked to foliar nitrogen, stomatal length, and herbivory
Source: PeerJ. 2018 Oct 12;6:e5769. doi: 10.7717/peerj.5769 (PMC6188006; doi:10.7717/peerj.5769)
Supplement: Data S1 [file peerj-06-5769-s001.gz › 27_summer]

3139c2	3139c2
200	175.8918139
214	163.541656
220	153.3848392
224	586.734694
229	33.264182
238	439.230274
240	192.0887283
250	149.4031013
260	176.8771355
272	70.5782313
280	172.7604162
294	19.3146863
300	157.7242565
302	180.2704056
311	77.3809524
314	139.6039638
316	36.4832964
318	31.4757851
320	220.6890267
328	36.8409758
329	41.848487
330	35.0525789
340	151.0565168
346	34.6948995
347	28.6143501
350	24.679877
360	117.319687
377	62.2362115
380	104.8818125
400	107.7905123
414	116.6043283
420	113.3379491
440	143.2548483
458	134.3537415
460	91.4113517
469	41.1331283
471	64.7399671
480	90.473295
489	128.1173461
500	77.1850804
501	19.6723657
511	21.4607626
514	92.1267105
520	106.8388297
529	53.2942271
539	35.0525789
540	98.3017895
541	30.402747
546	76.5433865
553	90.1360544
557	29.6873883
559	41.6666667
560	69.5320192
561	81.5508978
564	22.1761213
565	62.9251701
568	36.5646259
570	20.3877245
573	159.6812736
575	70.1051578
580	86.8492365
582	220.6081231
584	137.7065599
587	20.7454038
593	43.6368839
598	51.8635096
600	65.6852626
601	70.5173407
603	18.5993276
612	18.5993276
614	854.4764427
620	71.9953229
624	26.8259532
628	232.1339152
633	17.1686101
634	42.9215252
637	26.8259532
640	53.3351047
642	16.4532513
646	45.0676014
649	19.6723657
654	97.6400826
660	139.9348172
666	23.2491595
668	76.5433865
680	52.842444
682	14.3071751
694	56.1556621
700	125.5999646
714	73.3383238
720	55.9670288
727	24.679877
733	26.4682739
740	49.4883482
753	33.6218614
760	47.2072905
763	62.9515702
780	56.587858
800	61.0149919
820	40.1818715
840	36.6927943
842	15.7378926
850	40.4045695
860	38.3462098
879	33.9795408
880	35.0798307
900	37.0032089
920	49.4815352
940	28.6820537
960	30.8753948
961	23.8095238
980	27.5617508
981	8.5843051
995	18.957007
1000	22.8646541
1020	22.2842768
1040	22.7296727
1060	18.1202927
1080	14.1385548
1100	21.4339366
1120	21.6566346
1160	16.6895752
1200	14.9888949
