# Supplementary material for: Temporal shifts in endophyte bacterial community composition of sessile oak (Quercus petraea) are linked to foliar nitrogen, stomatal length, and herbivory
Source: PeerJ. 2018 Oct 12;6:e5769. doi: 10.7717/peerj.5769 (PMC6188006; doi:10.7717/peerj.5769)
Supplement: Data S1 [file peerj-06-5769-s001.gz › 26_summer]

3139b2	3139b2
200	77.974104
214	73.6819515
220	68.6744402
229	66.528364
238	878.460548
240	86.558409
250	65.8130052
260	76.5433865
280	75.112669
294	38.6293726
300	72.251234
302	360.5408112
314	61.5208527
316	72.9665927
318	62.9515702
320	261.1059446
328	73.6819515
329	83.696974
330	70.1051577
340	70.8205165
346	69.389799
347	57.2287002
350	49.3597539
360	54.3672652
377	124.4724229
380	46.4983189
400	47.2136777
414	52.9365477
420	51.5058302
440	99.4348666
460	45.0676014
469	82.2662565
471	129.4799342
480	41.4908076
489	120.1802704
500	33.6218614
501	39.3447314
511	42.9215251
514	46.4983189
520	70.8205165
529	106.5884541
539	70.1051577
540	48.6443952
541	60.805494
546	153.086773
557	59.3747765
560	33.6218614
561	163.1017956
564	44.3522426
570	40.7754489
573	96.5734316
575	140.2103155
580	39.3447314
582	243.9373346
584	275.4131197
587	41.4908076
593	87.2737678
598	103.7270191
600	29.3297088
601	32.1911439
603	37.1986551
612	37.1986551
614	1569.497103
620	30.0450676
624	53.6519064
628	464.2678303
633	34.3372201
634	85.8430503
637	53.6519064
640	25.0375563
642	32.9065026
646	90.1352028
649	39.3447314
654	118.7495529
660	26.4682738
666	46.4983189
668	153.086773
680	25.7529151
682	28.6143501
694	112.3113241
700	142.3563917
714	29.3297088
720	42.2061664
727	49.3597539
733	52.9365477
740	20.7454038
753	67.2437227
760	17.8839688
763	125.9031404
780	53.6519064
800	60.805494
820	15.7378926
840	12.1610988
842	31.4757851
850	17.8839688
860	17.1686101
879	67.9590815
880	15.7378926
900	17.8839688
920	34.3372201
940	11.44574
960	10.7303813
980	14.307175
981	17.1686101
995	37.9140139
1000	10.0150225
1020	7.1535875
1040	11.44574
1060	10.7303813
1080	7.8689463
1100	7.1535875
1120	9.2996638
1160	7.8689463
1200	7.8689463
