# Supplementary material for: Temporal shifts in endophyte bacterial community composition of sessile oak (Quercus petraea) are linked to foliar nitrogen, stomatal length, and herbivory
Source: PeerJ. 2018 Oct 12;6:e5769. doi: 10.7717/peerj.5769 (PMC6188006; doi:10.7717/peerj.5769)
Supplement: Data S1 [file peerj-06-5769-s001.gz › 25_summer]

3139a2	3139a2
200	273.8095238
214	253.4013605
220	238.0952381
224	1173.469388
240	297.6190476
250	232.9931973
260	277.2108844
272	141.1564626
280	270.4081633
300	243.1972789
311	154.7619048
314	217.6870748
320	180.2721088
340	231.292517
360	180.2721088
380	163.2653061
400	168.3673469
414	180.2721088
420	175.170068
440	187.0748299
458	268.707483
460	137.755102
480	139.4557823
489	136.0544218
500	120.7482993
514	137.755102
520	142.8571429
540	147.9591837
553	180.2721088
559	83.3333333
560	105.4421769
565	125.8503401
568	73.1292517
573	222.7891156
580	134.3537415
582	197.2789116
600	102.0408163
601	108.8435374
614	139.4557823
620	113.9455782
640	81.6326531
654	76.5306122
660	253.4013605
680	79.9319728
700	108.8435374
714	117.3469388
720	69.7278912
740	78.2312925
760	76.5306122
780	59.5238095
800	61.2244898
820	64.6258503
840	61.2244898
850	62.9251701
860	59.5238095
880	54.4217687
900	56.122449
920	64.6258503
940	45.9183673
960	51.0204082
961	47.6190476
980	40.8163265
1000	35.7142857
1020	37.414966
1040	34.0136054
1060	25.5102041
1080	20.4081633
1100	35.7142857
1120	34.0136054
1160	25.5102041
1200	22.1088435
