# Supplementary material for: Temporal shifts in endophyte bacterial community composition of sessile oak (Quercus petraea) are linked to foliar nitrogen, stomatal length, and herbivory
Source: PeerJ. 2018 Oct 12;6:e5769. doi: 10.7717/peerj.5769 (PMC6188006; doi:10.7717/peerj.5769)
Supplement: Data S1 [file peerj-06-5769-s001.gz › 24_summer]

3134c2	3134c2
200	340.862423
214	310.0616016
220	268.9938398
239	135.523614
240	359.3429158
250	279.2607803
260	334.7022587
280	332.6488706
300	299.7946612
314	285.4209446
320	236.1396304
330	100.6160164
340	303.9014374
360	242.2997947
380	207.3921971
400	217.6591376
414	240.2464066
420	229.9794661
440	246.4065708
450	137.5770021
460	195.0718686
480	186.8583162
500	344.9691992
514	182.75154
520	186.8583162
540	199.1786448
550	295.687885
560	147.8439425
569	137.5770021
580	174.5379877
600	129.3634497
614	166.3244353
620	145.7905544
640	112.936345
660	135.523614
680	106.7761807
700	147.8439425
714	133.4702259
720	94.4558522
740	100.6160164
760	94.4558522
780	78.0287474
800	98.5626283
820	90.349076
840	84.1889117
850	78.0287474
860	75.9753593
880	84.1889117
900	69.8151951
920	86.2422998
940	80.0821355
960	71.8685832
980	61.6016427
995	20.5338809
1000	61.6016427
1020	51.3347023
1039	47.2279261
1040	55.4414784
1060	39.0143737
1080	49.2813142
1100	43.1211499
1119	26.6940452
1120	36.9609856
1160	43.1211499
1200	39.0143737
