# Supplementary material for: Temporal shifts in endophyte bacterial community composition of sessile oak (Quercus petraea) are linked to foliar nitrogen, stomatal length, and herbivory
Source: PeerJ. 2018 Oct 12;6:e5769. doi: 10.7717/peerj.5769 (PMC6188006; doi:10.7717/peerj.5769)
Supplement: Data S1 [file peerj-06-5769-s001.gz › 23_summer]

3134b2	3134b2
200	228.9617897
214	273.2527588
217	31.5291645
220	198.934014
221	43.5402748
222	749.1930035
234	45.0416635
237	35.2826364
238	93.836799
239	33.0305533
240	247.7291495
250	202.6874859
258	30.7784701
260	230.4631784
263	165.9034607
272	93.836799
274	30.7784701
280	228.9617897
286	44.2909691
300	204.1888747
302	51.7979131
314	301.7791457
320	150.8895729
327	122.3631859
340	204.1888747
350	66.8118009
360	156.1444336
368	33.0305533
372	30.7784701
379	33.7812477
380	135.875685
400	147.8867953
407	56.3020794
414	153.8923504
420	145.6347121
440	228.9617897
453	68.3131897
454	289.7680354
460	120.1111028
480	120.1111028
492	54.0499962
500	96.8395766
514	119.3604084
519	150.1388785
520	127.6180467
529	87.0805495
540	134.3742962
541	54.0499962
546	171.9090158
552	33.0305533
557	101.343743
560	95.3381878
571	43.5402748
575	57.0527738
580	110.3520757
598	49.5458299
600	85.5791607
610	39.0361084
614	110.3520757
620	91.5847159
640	75.0694392
654	682.3812026
660	84.8284663
662	44.2909691
672	103.5958261
680	70.5652729
700	90.0833271
714	84.8284663
720	66.8118009
740	67.5624953
760	57.0527738
780	51.7979131
800	51.7979131
820	54.8006906
840	48.7951355
850	52.5486075
860	51.7979131
880	48.0444411
900	45.7923579
920	92.3354103
940	33.7812477
960	44.2909691
980	39.0361084
1000	62.3076346
1020	33.7812477
1040	30.7784701
1060	24.7729149
1080	22.5208318
1081	21.7701374
1100	28.5263869
1101	16.5152766
1120	26.2743037
1160	22.5208318
1200	25.5236093
