# Supplementary material for: Temporal shifts in endophyte bacterial community composition of sessile oak (Quercus petraea) are linked to foliar nitrogen, stomatal length, and herbivory
Source: PeerJ. 2018 Oct 12;6:e5769. doi: 10.7717/peerj.5769 (PMC6188006; doi:10.7717/peerj.5769)
Supplement: Data S1 [file peerj-06-5769-s001.gz › 22_summer]

3134a2	3134a2
200	225.6596906
214	292.0837125
217	194.722475
220	193.8125569
221	65.5141037
222	805.277525
238	89.1719745
240	244.7679709
250	196.5423112
260	228.3894449
263	181.0737034
272	38.2165605
280	224.7497725
284	104.6405823
286	114.6496815
296	40.9463148
300	201.0919017
302	57.3248408
314	181.9836215
320	149.2265696
327	106.4604186
330	73.7033667
340	198.3621474
360	150.1364877
365	39.1264786
380	134.6678799
400	141.0373066
407	60.0545951
408	45.4959054
414	151.9563239
420	146.4968153
440	159.2356688
454	272.0655141
460	118.289354
480	123.7488626
500	98.2711556
514	127.388535
519	111.9199272
520	123.7488626
536	107.3703367
540	130.1182894
541	125.5686988
557	226.5696087
560	93.7215651
580	121.9290264
582	40.9463148
600	90.0818926
614	112.8298453
620	98.2711556
640	71.8835305
654	873.5213831
660	83.7124659
662	72.7934486
672	101.910828
675	40.9463148
680	78.2529572
700	93.7215651
714	94.6314832
720	71.8835305
740	65.5141037
760	64.6041856
780	57.3248408
800	55.5050045
820	62.7843494
840	52.7752502
850	65.5141037
860	54.5950864
880	48.2256597
900	49.1355778
920	53.6851683
940	40.9463148
960	49.1355778
980	42.766151
1000	43.6760692
1020	39.1264786
1040	40.9463148
1060	22.7479527
1080	30.0272975
1100	36.3967243
1120	33.66697
1160	26.3876251
1200	21.8380346
