# Supplementary material for: Temporal shifts in endophyte bacterial community composition of sessile oak (Quercus petraea) are linked to foliar nitrogen, stomatal length, and herbivory
Source: PeerJ. 2018 Oct 12;6:e5769. doi: 10.7717/peerj.5769 (PMC6188006; doi:10.7717/peerj.5769)
Supplement: Data S1 [file peerj-06-5769-s001.gz › 21_summer]

3132c2	3132c2
200	281.6537468
214	264.8578811
220	237.7260982
222	12.9198966
240	304.9095607
250	233.8501292
260	280.3617571
280	268.7338501
300	248.0620155
314	218.3462532
320	182.1705426
327	241.6020672
340	241.6020672
360	184.754522
379	100.7751938
380	165.374677
400	178.2945736
414	184.754522
420	177.002584
440	187.3385013
460	148.5788114
480	142.118863
500	126.6149871
514	155.0387597
520	156.3307494
540	175.7105943
560	385.0129199
580	720.9302326
584	77.5193798
588	65.8914729
591	63.3074935
595	129.1989664
600	104.6511628
614	605.9431525
620	111.1111111
636	161.498708
640	96.8992248
660	112.4031008
668	248.0620155
674	12.9198966
680	94.3152455
700	120.1550388
702	116.2790698
714	122.7390181
720	94.3152455
740	89.1472868
760	90.4392765
780	74.9354005
800	73.6434109
820	76.2273902
840	74.9354005
850	78.8113695
860	67.1834625
880	69.7674419
900	68.4754522
920	65.8914729
940	54.2635659
960	63.3074935
980	52.9715762
1000	60.7235142
1020	56.8475452
1040	54.2635659
1059	31.0077519
1060	34.8837209
1080	38.7596899
1081	31.0077519
1100	45.2196382
1120	38.7596899
1160	36.1757106
1200	29.7157623
