# Supplementary material for: Temporal shifts in endophyte bacterial community composition of sessile oak (Quercus petraea) are linked to foliar nitrogen, stomatal length, and herbivory
Source: PeerJ. 2018 Oct 12;6:e5769. doi: 10.7717/peerj.5769 (PMC6188006; doi:10.7717/peerj.5769)
Supplement: Data S1 [file peerj-06-5769-s001.gz › 20_summer]

3132b2	3132b2
200	162.4710716
212	21.2534832
214	250.3188022
217	327.3036414
220	689.0851556
222	942.7100553
238	75.5679403
240	175.6954612
250	136.9668918
260	161.0541728
280	159.1649743
286	56.2036556
300	144.5236858
302	63.7604496
305	21.7257828
314	127.5208993
316	24.087281
320	109.1012138
327	125.6317008
330	20.308884
337	22.6703821
340	139.8006896
350	60.9266519
356	31.644075
360	110.5181127
368	33.5332735
380	97.7660228
400	103.9059179
414	106.7397157
419	23.6149813
420	102.9613187
440	115.7134086
453	26.4487791
454	76.5125396
460	89.2646295
480	83.1247343
500	75.0956407
514	211.5902328
519	591.7914325
520	87.375431
534	21.2534832
540	94.4599254
552	20.7811836
555	31.1717754
559	22.1980825
560	70.844944
566	35.8947716
573	71.7895433
575	43.4515657
580	83.597034
582	32.5886743
584	64.7050489
587	48.6468616
591	31.644075
593	22.1980825
600	66.1219478
614	227.6484202
620	68.4834459
629	56.2036556
636	20.308884
640	61.3989515
646	24.5595806
654	1393.283899
660	57.1482549
662	101.0721202
666	20.7811836
680	50.0637604
690	19.8365843
700	201.6719407
714	67.5388466
720	49.5914608
740	48.6468616
760	46.7576631
780	39.200869
800	41.5623672
820	48.1745619
840	78.8740377
850	38.2562698
860	38.7285694
880	35.422472
900	31.644075
920	40.1454683
940	61.8712511
960	36.3670713
980	27.865678
1000	33.0609739
1020	29.2825769
1040	27.865678
1060	21.2534832
1080	24.087281
1100	26.9210787
1120	20.7811836
1160	20.7811836
1200	16.0581873
