# Supplementary material for: Temporal shifts in endophyte bacterial community composition of sessile oak (Quercus petraea) are linked to foliar nitrogen, stomatal length, and herbivory
Source: PeerJ. 2018 Oct 12;6:e5769. doi: 10.7717/peerj.5769 (PMC6188006; doi:10.7717/peerj.5769)
Supplement: Data S1 [file peerj-06-5769-s001.gz › 19_summer]

3132a2	3132a2
200	148.8963711
214	280.5836139
217	228.956229
220	557.426113
222	985.4096521
238	53.8720539
240	163.1126076
250	121.9603442
260	146.6517022
274	82.3045267
280	147.3999252
286	63.5989525
300	127.197905
302	35.9147026
305	55.3684998
310	38.1593715
314	651.7022073
320	100.261878
327	124.2050131
340	124.2050131
346	57.6131687
350	29.9289188
360	100.261878
361	36.6629256
380	89.0385335
400	91.2832024
414	98.7654321
420	93.5278713
440	101.010101
453	50.130939
454	132.4354658
458	180.3217359
460	83.8009727
480	77.066966
500	68.0882903
514	82.3045267
519	517.0220726
520	83.8009727
529	86.0456416
540	93.5278713
555	32.9218107
558	32.1735877
559	40.4040404
560	68.0882903
567	41.1522634
573	71.0811822
580	188.5521886
584	71.0811822
591	38.1593715
599	53.1238309
600	62.1025065
614	80.0598578
620	72.5776281
631	33.6700337
640	51.627385
651	37.4111485
654	1429.105874
660	55.3684998
662	83.8009727
672	37.4111485
680	48.6344931
700	71.8294052
714	67.3400673
720	47.1380471
740	46.3898242
760	50.879162
780	38.1593715
800	37.4111485
820	46.3898242
840	39.6558174
850	44.8933782
860	41.1522634
880	44.1451553
900	35.9147026
920	43.3969323
940	31.4253648
960	29.1806958
980	32.9218107
1000	31.4253648
1020	29.9289188
1040	26.187804
1060	17.9573513
1075	7.4822297
1080	20.9502432
1100	27.6842499
1120	29.1806958
1160	22.4466891
1200	20.2020202
