# Supplementary material for: Temporal shifts in endophyte bacterial community composition of sessile oak (Quercus petraea) are linked to foliar nitrogen, stomatal length, and herbivory
Source: PeerJ. 2018 Oct 12;6:e5769. doi: 10.7717/peerj.5769 (PMC6188006; doi:10.7717/peerj.5769)
Supplement: Data S1 [file peerj-06-5769-s001.gz › 18_summer]

3129c2	3129c2
200	296.6360856
214	281.3455657
220	316.5137615
240	313.4556575
250	240.0611621
260	264.5259939
280	276.7584098
300	249.235474
302	65.7492355
305	154.4342508
314	223.2415902
320	192.6605505
340	237.0030581
360	189.6024465
374	79.5107034
380	166.6666667
400	174.3119266
414	183.4862385
420	177.3700306
440	206.4220183
460	331.8042813
480	148.3180428
500	122.324159
514	136.0856269
520	148.3180428
535	539.7553517
540	159.0214067
560	120.795107
562	84.0978593
563	85.6269113
567	74.9235474
575	62.6911315
580	137.6146789
582	180.4281346
589	117.7370031
599	524.4648318
600	102.4464832
614	136.0856269
620	120.795107
636	76.4525994
640	90.2140673
654	166.6666667
660	107.0336391
680	261.4678899
700	113.1498471
714	119.266055
720	85.6269113
740	85.6269113
760	76.4525994
780	64.2201835
800	64.2201835
820	71.8654434
840	65.7492355
850	70.3363914
860	70.3363914
880	64.2201835
900	65.7492355
920	76.4525994
940	58.1039755
960	55.0458716
980	56.5749235
1000	44.3425076
1001	53.5168196
1020	56.5749235
1040	38.2262997
1060	29.0519878
1080	39.7553517
1100	41.2844037
1119	25.9938838
1120	30.5810398
1160	29.0519878
1200	24.4648318
