# Supplementary material for: Temporal shifts in endophyte bacterial community composition of sessile oak (Quercus petraea) are linked to foliar nitrogen, stomatal length, and herbivory
Source: PeerJ. 2018 Oct 12;6:e5769. doi: 10.7717/peerj.5769 (PMC6188006; doi:10.7717/peerj.5769)
Supplement: Data S1 [file peerj-06-5769-s001.gz › 17_summer]

3129b2	3129b2
200	251.9685039
214	228.3464567
217	85.0393701
220	281.8897638
238	118.1102362
240	277.1653543
250	201.5748031
260	240.9448819
280	245.6692913
300	218.8976378
302	69.2913386
305	75.5905512
314	626.7716535
316	121.2598425
320	155.9055118
340	218.8976378
360	165.3543307
380	152.7559055
400	159.0551181
414	157.480315
420	160.6299213
440	154.3307087
460	220.4724409
465	92.9133858
480	127.5590551
500	114.9606299
514	133.8582677
520	137.007874
540	137.007874
553	89.7637795
558	215.7480315
560	99.2125984
562	85.0393701
564	74.015748
571	116.5354331
573	111.8110236
580	119.6850394
582	502.3622047
584	203.1496063
588	77.1653543
591	163.7795276
599	69.2913386
600	88.1889764
601	111.8110236
614	124.4094488
620	107.0866142
640	77.1653543
645	102.3622047
651	92.9133858
654	251.9685039
658	74.015748
660	96.0629921
662	114.9606299
680	75.5905512
700	103.9370079
714	107.0866142
720	69.2913386
740	67.7165354
760	72.4409449
780	64.5669291
800	62.992126
820	64.5669291
840	55.1181102
850	56.6929134
860	66.1417323
880	47.2440945
900	55.1181102
920	53.5433071
940	50.3937008
960	51.9685039
980	44.0944882
1000	44.0944882
1020	40.9448819
1040	42.519685
1060	23.6220472
1080	34.6456693
1100	31.496063
1119	28.3464567
1120	29.9212598
1160	29.9212598
1200	26.7716535
