# Supplementary material for: Temporal shifts in endophyte bacterial community composition of sessile oak (Quercus petraea) are linked to foliar nitrogen, stomatal length, and herbivory
Source: PeerJ. 2018 Oct 12;6:e5769. doi: 10.7717/peerj.5769 (PMC6188006; doi:10.7717/peerj.5769)
Supplement: Data S1 [file peerj-06-5769-s001.gz › 16_summer]

3129a2	3129a2
200	348.4951346
214	321.3396696
220	285.1323829
240	373.3876443
250	282.8694275
260	325.8655804
280	321.3396696
300	294.1842046
314	264.7657841
320	212.7178095
327	90.5182168
340	289.6582937
360	219.5066757
380	192.3512107
400	203.6659878
414	212.7178095
420	221.7696311
440	226.295542
458	158.4068794
460	178.7734782
476	22.6295542
480	176.5105227
500	142.5661914
514	178.7734782
520	158.4068794
540	169.7216565
560	133.5143698
562	128.9884589
572	117.6736818
573	233.0844082
575	135.7773252
580	151.6180131
582	194.6141661
584	124.4625481
593	128.9884589
600	122.1995927
614	160.6698348
620	131.2514143
640	97.3070831
654	122.1995927
660	122.1995927
666	99.5700385
680	97.3070831
700	133.5143698
714	131.2514143
720	101.8329939
740	88.2552614
760	88.2552614
780	65.6257072
800	74.6775289
820	70.151618
840	70.151618
850	85.992306
860	83.7293505
880	72.4145734
900	76.9404843
920	76.9404843
940	52.0479747
960	56.5738855
980	49.7850192
1000	61.0997963
1020	52.0479747
1040	47.5220638
1060	40.7331976
1080	40.7331976
1100	42.996153
1120	42.996153
1160	40.7331976
1161	47.5220638
1200	31.6813759
