# Supplementary material for: Temporal shifts in endophyte bacterial community composition of sessile oak (Quercus petraea) are linked to foliar nitrogen, stomatal length, and herbivory
Source: PeerJ. 2018 Oct 12;6:e5769. doi: 10.7717/peerj.5769 (PMC6188006; doi:10.7717/peerj.5769)
Supplement: Data S1 [file peerj-06-5769-s001.gz › 15_spring]

3142c1	3142c1
200	170.6081081
213	69.2567568
214	162.1621622
215	77.7027027
220	136.8243243
222	1514.358108
234	38.8513514
237	81.9256757
238	39.6959459
240	179.8986486
250	145.2702703
260	166.3851351
263	130.9121622
272	102.1959459
274	41.3851351
280	158.7837838
286	57.4324324
287	43.9189189
300	144.4256757
306	34.6283784
314	130.9121622
320	109.7972973
327	97.972973
330	48.1418919
340	142.7364865
346	84.4594595
348	44.7635135
360	113.1756757
361	73.4797297
380	100.5067568
383	56.5878378
390	38.0067568
400	106.4189189
407	105.5743243
414	106.4189189
420	97.972973
440	111.4864865
454	652.8716216
460	88.6824324
480	86.1486486
491	43.0743243
497	97.1283784
500	68.4121622
506	42.2297297
514	77.7027027
519	439.1891892
520	86.9932432
530	200.1689189
536	40.5405405
540	90.3716216
547	131.7567568
550	33.7837838
557	250
560	58.277027
580	75.1689189
600	58.277027
614	71.7905405
620	60.8108108
640	50.6756757
654	736.4864865
660	53.2094595
663	114.0202703
672	245.777027
680	50.6756757
690	37.1621622
700	55.7432432
714	61.6554054
720	43.9189189
740	42.2297297
760	42.2297297
780	31.25
800	31.25
820	33.7837838
839	65.0337838
840	28.7162162
850	37.1621622
860	32.0945946
880	30.4054054
900	33.7837838
920	24.4932432
940	24.4932432
960	23.6486486
980	20.2702703
1000	17.7364865
1001	43.9189189
1020	15.2027027
1021	19.4256757
1040	18.5810811
1041	20.2702703
1060	14.3581081
1080	20.2702703
1100	19.4256757
1120	18.5810811
1160	10.9797297
1200	12.6689189
