# Supplementary material for: Temporal shifts in endophyte bacterial community composition of sessile oak (Quercus petraea) are linked to foliar nitrogen, stomatal length, and herbivory
Source: PeerJ. 2018 Oct 12;6:e5769. doi: 10.7717/peerj.5769 (PMC6188006; doi:10.7717/peerj.5769)
Supplement: Data S1 [file peerj-06-5769-s001.gz › 14_spring]

3142b1	3142b1
200	206.1943874
213	42.7789185
214	201.9164956
220	173.6824093
221	48.7679671
222	329.3976728
238	62.4572211
240	231.8617385
250	172.8268309
260	207.0499658
280	199.3497604
286	38.5010267
300	184.8049281
302	183.9493498
314	168.5489391
320	138.6036961
340	185.6605065
355	34.2231348
356	128.3367556
360	135.1813826
361	126.6255989
371	35.9342916
380	126.6255989
400	133.4702259
414	139.4592745
420	135.1813826
440	135.1813826
454	114.6475017
458	360.1984942
460	109.5140315
474	783.7097878
480	109.5140315
500	90.6913073
506	38.5010267
514	105.2361396
519	284.9075975
520	109.5140315
540	115.5030801
547	379.8767967
557	100.9582478
560	82.1355236
580	103.5249829
591	117.2142368
600	73.5797399
614	778.5763176
620	84.7022587
628	140.3148528
640	65.8795346
654	669.9178645
660	74.4353183
663	47.9123888
680	60.7460643
700	80.4243669
714	77.8576318
720	53.045859
740	51.3347023
760	56.4681725
780	43.6344969
800	47.0568104
820	47.9123888
837	8.5557837
840	42.7789185
850	47.0568104
860	43.6344969
880	38.5010267
900	41.9233402
920	42.7789185
940	35.9342916
960	35.0787132
980	33.3675565
1000	34.2231348
1020	29.0896646
1021	29.0896646
1040	25.6673511
1060	18.8227242
1080	27.3785079
1100	29.945243
1120	31.6563997
1160	19.6783025
1200	18.8227242
