# Supplementary material for: Temporal shifts in endophyte bacterial community composition of sessile oak (Quercus petraea) are linked to foliar nitrogen, stomatal length, and herbivory
Source: PeerJ. 2018 Oct 12;6:e5769. doi: 10.7717/peerj.5769 (PMC6188006; doi:10.7717/peerj.5769)
Supplement: Data S1 [file peerj-06-5769-s001.gz › 13_spring]

3142a1	3142a1
200	218.3487958
213	104.0202418
214	207.1033643
220	262.3934027
222	861.2126324
237	39.3590104
238	237.0911817
240	232.4055852
250	185.5496205
252	68.4097086
260	217.4116765
263	74.0324243
280	216.4745572
286	41.233249
300	193.0465748
302	64.6612314
314	171.492831
320	138.6936557
327	188.3609784
330	91.8376909
340	182.7382626
354	50.6044419
360	141.5050136
361	93.7119295
380	121.8255084
383	100.2717646
400	132.1338206
414	137.7565364
420	129.3224627
440	134.0080592
454	161.1845188
460	107.768719
480	104.9573611
500	80.5922594
514	107.768719
519	159.3102802
520	109.6429575
530	64.6612314
540	116.2027926
547	1160.153688
557	44.0446069
560	74.9695436
580	99.3346453
600	72.1581857
601	118.0770312
614	101.2088839
620	81.5293787
640	60.9127542
654	781.5574923
660	69.3468279
672	104.0202418
678	42.1703683
680	58.1013963
700	77.7809015
714	70.2839471
720	56.2271577
740	48.7302034
760	58.1013963
780	44.0446069
800	43.1074876
820	44.9817262
840	38.4218911
850	45.9188455
860	39.3590104
880	35.6105332
900	36.5476525
920	37.4847718
921	32.7991753
940	37.4847718
960	33.7362946
980	31.862056
1000	36.5476525
1020	31.862056
1021	27.1764596
1040	29.9878174
1060	20.6166245
1080	16.8681473
1100	27.1764596
1101	21.5537438
1120	26.2393403
1160	14.0567894
1200	18.7423859
