# Supplementary material for: Temporal shifts in endophyte bacterial community composition of sessile oak (Quercus petraea) are linked to foliar nitrogen, stomatal length, and herbivory
Source: PeerJ. 2018 Oct 12;6:e5769. doi: 10.7717/peerj.5769 (PMC6188006; doi:10.7717/peerj.5769)
Supplement: Data S1 [file peerj-06-5769-s001.gz › 12_spring]

3139c1	3139c1
200	220.8835341
214	219.4492255
220	196.5002869
238	58.8066552
240	251.0040161
250	193.6316695
260	218.0149168
280	222.3178428
300	206.5404475
302	357.1428571
314	176.4199656
320	152.0367183
330	34.4234079
335	222.3178428
340	200.8032129
360	140.562249
361	256.7412507
374	243.8324727
380	139.1279403
395	31.5547906
400	144.865175
410	14.3430866
414	159.2082616
420	152.0367183
440	159.2082616
454	21.5146299
460	136.259323
480	127.653471
500	103.2702238
514	136.259323
520	121.9162364
540	133.3907057
551	40.1606426
557	149.168101
560	96.0986804
565	206.5404475
572	65.9781985
574	182.1572002
580	120.4819277
581	67.4125072
589	88.9271371
591	210.8433735
593	325.5880666
600	97.5329891
612	229.4893861
614	123.350545
620	100.4016064
627	57.3723465
635	129.0877797
638	67.4125072
639	65.9781985
640	83.1899025
644	133.3907057
654	27.2518646
659	169.2484223
660	93.2300631
667	96.0986804
680	81.7555938
700	107.5731497
714	101.8359151
720	81.7555938
740	78.8869765
756	20.0803213
760	78.8869765
780	58.8066552
800	64.5438898
820	77.4526678
840	65.9781985
850	70.2811245
860	65.9781985
880	58.8066552
886	14.3430866
900	58.8066552
902	14.3430866
920	57.3723465
940	54.5037292
960	109.0074584
980	57.3723465
1000	54.5037292
1020	41.5949512
1021	43.0292599
1040	32.9890993
1060	30.1204819
1079	34.4234079
1080	34.4234079
1100	37.2920252
1120	37.2920252
1160	25.8175559
1199	34.4234079
1200	37.2920252
