# Supplementary material for: Temporal shifts in endophyte bacterial community composition of sessile oak (Quercus petraea) are linked to foliar nitrogen, stomatal length, and herbivory
Source: PeerJ. 2018 Oct 12;6:e5769. doi: 10.7717/peerj.5769 (PMC6188006; doi:10.7717/peerj.5769)
Supplement: Data S1 [file peerj-06-5769-s001.gz › 11_spring]

3139b1	3139b1
200	291.2699693
212	37.1147329
214	263.8373406
215	39.535259
220	253.3483944
222	785.0572858
238	130.7084073
240	348.5557528
250	237.211554
260	283.2015491
263	75.8431499
266	33.0805228
272	65.3542036
280	275.939971
286	54.8652574
300	246.0868162
302	45.9899952
305	54.0584154
314	234.7910279
320	188.8010328
330	94.4005164
340	246.0868162
360	183.9599806
361	127.4810392
367	37.1147329
380	167.0162982
395	41.9557851
400	172.6641924
406	34.6942069
411	50.0242053
414	183.9599806
420	179.1189285
425	38.728417
440	183.1531386
454	237.211554
460	151.6862998
468	41.148943
480	151.6862998
500	129.9015653
514	148.4589317
519	58.0926255
520	162.9820881
522	8.8752622
530	41.9557851
540	160.561562
560	117.798935
580	145.2315637
600	100.0484105
614	139.5836695
620	111.3441988
637	57.2857834
640	91.9799903
654	302.5657576
660	105.6963047
662	32.2736808
671	60.5131515
680	86.3320962
700	116.9920929
714	107.3099887
720	94.4005164
740	81.4910441
760	81.4910441
780	74.2294659
800	70.1952558
820	66.9678877
840	65.3542036
850	70.1952558
860	60.5131515
880	65.3542036
900	59.7063095
920	71.8089398
940	49.2173632
960	56.4789414
980	61.3199935
1000	52.4447313
1020	46.7968372
1040	44.3763111
1060	31.4668388
1080	43.5694691
1100	40.342101
1120	37.921575
1121	33.8873649
1160	31.4668388
1161	26.6257867
1200	29.8531548
