# Supplementary material for: Temporal shifts in endophyte bacterial community composition of sessile oak (Quercus petraea) are linked to foliar nitrogen, stomatal length, and herbivory
Source: PeerJ. 2018 Oct 12;6:e5769. doi: 10.7717/peerj.5769 (PMC6188006; doi:10.7717/peerj.5769)
Supplement: Data S1 [file peerj-06-5769-s001.gz › 10_spring]

3139a1	3139a1
200	268.9873418
214	265.0316456
220	234.7046414
222	342.8270042
238	150.3164557
240	309.8628692
250	234.7046414
260	272.943038
280	267.6687764
300	236.0232068
302	160.8649789
314	217.5632911
318	218.8818565
320	181.9620253
337	55.3797468
340	234.7046414
346	178.0063291
347	76.4767932
360	180.6434599
361	130.5379747
380	158.2278481
383	245.2531646
400	171.4135021
414	176.6877637
420	176.6877637
440	191.1919831
450	110.7594937
454	88.3438819
460	151.6350211
468	77.7953586
474	125.2637131
480	147.6793249
500	113.3966245
514	152.9535865
519	77.7953586
520	155.5907173
536	148.9978903
540	158.2278481
560	110.7594937
573	79.1139241
580	134.4936709
584	63.2911392
600	112.0780591
614	139.7679325
620	122.6265823
640	96.2552743
654	427.2151899
660	101.5295359
680	81.7510549
700	125.2637131
714	117.3523207
720	77.7953586
740	81.7510549
760	80.4324895
780	63.2911392
800	69.8839662
820	72.521097
840	79.1139241
850	72.521097
860	72.521097
880	59.335443
900	67.2468354
920	65.92827
940	58.0168776
960	54.0611814
980	51.4240506
1000	54.0611814
1020	55.3797468
1040	51.4240506
1060	38.2383966
1080	40.8755274
1100	39.556962
1120	36.9198312
1160	32.964135
1161	32.964135
1200	34.2827004
