# Supplementary material for: Temporal shifts in endophyte bacterial community composition of sessile oak (Quercus petraea) are linked to foliar nitrogen, stomatal length, and herbivory
Source: PeerJ. 2018 Oct 12;6:e5769. doi: 10.7717/peerj.5769 (PMC6188006; doi:10.7717/peerj.5769)
Supplement: Data S1 [file peerj-06-5769-s001.gz › 9_spring]

3134c1	3134c1
756	15.6838143
466	21.95734
1060	43.9146801
1200	43.9146801
1040	53.3249686
1120	53.3249686
1160	56.4617315
1080	59.5984944
1020	62.7352572
284	64.3036386
1000	67.4404015
1100	67.4404015
690	73.7139272
980	76.8506901
940	78.4190715
960	83.1242158
780	86.2609787
597	94.1028858
880	94.1028858
900	94.1028858
800	95.6712673
840	100.3764115
860	100.3764115
820	101.944793
920	101.944793
760	103.5131744
850	109.7867001
680	112.923463
720	112.923463
640	116.0602258
654	116.0602258
740	120.7653701
304	125.4705144
361	133.3124216
660	133.3124216
560	147.4278545
620	147.4278545
600	150.5646173
714	152.1329987
700	156.838143
500	159.9749059
222	164.6800502
480	174.0903388
580	180.3638645
614	183.5006274
514	186.6373902
520	194.4792974
540	197.6160602
460	199.1844417
380	207.0263488
320	214.868256
420	214.868256
400	222.7101631
360	228.9836888
440	232.1204517
414	235.2572146
314	261.9196989
220	277.6035132
250	279.1718946
340	293.2873275
300	301.1292346
214	316.8130489
280	319.9498118
200	330.9284818
260	332.4968632
240	360.727729
