# Supplementary material for: Temporal shifts in endophyte bacterial community composition of sessile oak (Quercus petraea) are linked to foliar nitrogen, stomatal length, and herbivory
Source: PeerJ. 2018 Oct 12;6:e5769. doi: 10.7717/peerj.5769 (PMC6188006; doi:10.7717/peerj.5769)
Supplement: Data S1 [file peerj-06-5769-s001.gz › 8_spring]

3134b1	3134b1
200	109.3427287
214	103.2681327
220	91.1189406
230	208.3586442
238	516.9481229
240	124.5292188
250	94.1562386
260	108.1278095
280	102.0532135
293	91.7264002
300	94.7636982
302	296.4402867
314	85.6518042
320	71.6802333
327	44.9520107
340	92.3338598
360	73.5026121
361	589.2358158
374	212.0034018
380	63.1757988
400	65.6056372
414	179.8080428
420	68.0354756
440	73.5026121
454	106.3054307
460	60.7459604
474	159.7618758
480	57.7086624
489	63.7832584
500	47.9893087
507	69.2503948
514	57.1012028
519	134.8560321
520	59.5310412
525	24.2983842
530	108.1278095
539	99.623375
540	63.7832584
557	134.8560321
559	181.6304216
560	46.7743895
562	96.586077
565	178.5931236
567	123.3142996
571	72.8951525
572	338.962459
575	174.3409063
579	400.315879
580	52.8489855
583	133.0336533
585	162.1917143
588	297.0477463
591	885.6761025
595	71.6802333
597	168.2663103
600	42.5221723
601	65.6056372
614	396.0636618
620	47.9893087
636	80.7921273
640	38.8774147
643	37.6624954
654	30.3729802
658	32.8028186
660	39.4848743
662	41.3072531
680	39.4848743
681	49.2042279
700	44.9520107
714	45.5594703
720	32.195359
740	31.5878994
753	24.2983842
760	33.4102782
761	30.9804398
779	109.9501883
780	26.7282226
800	29.158061
820	30.3729802
840	31.5878994
850	28.5506014
860	28.5506014
880	25.5133034
888	34.0177378
900	24.9058438
920	27.9431418
940	25.5133034
960	24.9058438
980	23.6909246
1000	22.4760053
1020	20.6536265
1040	18.2237881
1060	12.1491921
1080	15.1864901
1100	18.8312477
1120	18.2237881
1160	11.5417325
1200	13.9715709
