# Supplementary material for: Temporal shifts in endophyte bacterial community composition of sessile oak (Quercus petraea) are linked to foliar nitrogen, stomatal length, and herbivory
Source: PeerJ. 2018 Oct 12;6:e5769. doi: 10.7717/peerj.5769 (PMC6188006; doi:10.7717/peerj.5769)
Supplement: Data S1 [file peerj-06-5769-s001.gz › 7_spring]

3134a1	3134a1
200	346.8458704
214	329.5035768
220	281.8122697
238	242.7921093
240	385.8660308
250	277.4766963
260	327.3357902
280	329.5035768
300	305.6579233
314	275.3089096
320	221.1142424
340	292.6512031
347	192.9330154
360	225.4498157
361	125.731628
378	125.731628
380	201.6041622
400	214.6108823
414	234.1209625
420	218.9464557
440	231.9531758
460	197.2685888
480	190.7652287
500	145.2417082
514	186.4296553
520	190.7652287
540	210.2753089
560	145.2417082
580	186.4296553
600	136.5705615
614	184.2618686
620	156.0806417
640	108.3893345
654	104.0537611
660	127.8994147
680	117.0604812
700	149.5772816
714	147.4094949
720	117.0604812
740	97.550401
760	106.2215478
780	88.8792543
800	88.8792543
820	104.0537611
840	97.550401
850	99.7181877
860	104.0537611
880	78.0403208
900	82.3758942
920	86.7114676
940	78.0403208
960	73.7047475
980	84.5436809
1000	60.6980273
1020	71.5369608
1039	49.8590939
1040	56.3624539
1060	49.8590939
1080	52.0268806
1100	52.0268806
1120	62.865814
1160	39.0201604
1200	47.6913072
