# Supplementary material for: Temporal shifts in endophyte bacterial community composition of sessile oak (Quercus petraea) are linked to foliar nitrogen, stomatal length, and herbivory
Source: PeerJ. 2018 Oct 12;6:e5769. doi: 10.7717/peerj.5769 (PMC6188006; doi:10.7717/peerj.5769)
Supplement: Data S1 [file peerj-06-5769-s001.gz › 6_spring]

3132c1	3132c1
200	139.743456
214	122.0148086
220	115.757639
222	91.7718219
238	392.1159662
240	155.3863802
250	125.1433935
260	136.6148712
280	128.2719783
300	119.9290854
314	107.4147461
320	91.7718219
340	127.2291167
350	117.8433622
351	212.7437689
360	88.643237
361	226.3009699
380	78.2146209
400	84.4717906
414	89.6860987
420	86.5575138
440	86.5575138
460	408.801752
480	73.0003129
500	64.65742
507	135.5720096
514	279.4869121
520	65.7002816
540	75.0860361
542	204.400876
544	76.1288977
553	313.9013453
559	236.729586
560	51.100219
562	173.1150276
565	191.8865367
569	337.8871624
571	77.1717593
573	423.4018146
576	328.5014079
579	149.1292106
580	57.3573887
583	400.4588591
585	277.4011889
588	134.529148
591	158.5149651
595	77.1717593
599	205.4437376
600	47.9716342
614	58.4002503
620	55.2716654
640	43.8001877
643	141.8291793
646	66.7431432
654	62.5716967
658	85.5146522
660	41.7144645
679	64.65742
680	41.7144645
682	115.757639
700	52.1430806
711	154.3435186
714	44.8430493
720	40.6716029
740	36.5001564
760	35.4572948
768	167.9007196
780	27.1144019
800	28.1572635
820	34.4144332
840	30.2429868
850	33.3715716
860	134.529148
879	45.8859109
880	27.1144019
900	23.9858171
920	21.9000939
924	53.1859422
940	18.771509
960	31.2858484
980	18.771509
994	74.0431745
1000	20.8572322
1020	13.557201
1040	16.6857858
1060	15.6429242
1080	18.771509
1100	15.6429242
1120	16.6857858
1160	10.4286161
1200	10.4286161
