# Supplementary material for: Temporal shifts in endophyte bacterial community composition of sessile oak (Quercus petraea) are linked to foliar nitrogen, stomatal length, and herbivory
Source: PeerJ. 2018 Oct 12;6:e5769. doi: 10.7717/peerj.5769 (PMC6188006; doi:10.7717/peerj.5769)
Supplement: Data S1 [file peerj-06-5769-s001.gz › 5_spring]

3132b1	3132b1
200	244.0873257
214	228.9266222
220	319.8908429
222	363.856883
238	101.5767132
240	269.8605215
250	203.1534263
260	238.0230443
263	131.8981201
272	77.3195876
279	90.9642207
280	241.055185
286	72.7713766
300	210.733778
302	165.2516677
314	204.6694967
320	150.0909642
337	168.2838084
340	216.7980594
360	165.2516677
361	74.2874469
380	153.1231049
386	171.3159491
400	153.1231049
405	69.7392359
414	168.2838084
420	156.1552456
427	104.6088539
440	166.767738
453	65.1910249
454	342.6318981
460	139.4784718
480	128.8659794
500	113.7052759
512	90.9642207
514	124.3177683
519	134.9302608
520	133.4141904
540	144.0266828
560	104.6088539
561	119.7695573
580	122.801698
588	78.835658
591	127.349909
600	90.9642207
601	65.1910249
614	121.2856277
620	101.5767132
640	81.8677987
654	759.5512432
660	92.4802911
672	81.8677987
680	83.383869
700	103.0927835
714	93.9963614
720	74.2874469
740	71.2553062
760	71.2553062
780	53.0624621
800	66.7070952
820	71.2553062
840	51.5463918
850	68.2231656
860	59.1267435
880	53.0624621
900	57.6106731
920	63.6749545
940	51.5463918
960	50.0303214
980	59.1267435
1000	54.5785324
1020	48.5142511
1040	43.96604
1060	30.3214069
1080	40.9338993
1100	45.4821104
1120	31.8374773
1160	30.3214069
1200	24.2571255
