# Supplementary material for: Temporal shifts in endophyte bacterial community composition of sessile oak (Quercus petraea) are linked to foliar nitrogen, stomatal length, and herbivory
Source: PeerJ. 2018 Oct 12;6:e5769. doi: 10.7717/peerj.5769 (PMC6188006; doi:10.7717/peerj.5769)
Supplement: Data S1 [file peerj-06-5769-s001.gz › 4_spring]

3132a1	3132a1
200	214.4880615
213	49.5750708
214	210.441117
217	99.1501416
220	503.8445973
222	416.8352894
238	178.0655605
240	242.8166734
250	186.1594496
260	211.4528531
263	104.2088223
272	41.4811817
280	215.4997977
286	68.7980575
300	198.3002833
302	129.5022258
314	178.0655605
317	68.7980575
320	142.6547956
327	43.504654
340	200.3237556
347	94.0914609
360	153.7838932
361	105.2205585
363	49.5750708
380	131.5256981
400	138.6078511
414	143.6665318
420	140.6313234
440	155.8073654
454	294.4152165
459	77.9036827
460	120.3966006
480	118.3731283
500	94.0914609
514	117.3613921
519	368.2719547
520	121.4083367
530	46.5398624
534	81.9506273
540	129.5022258
542	80.9388911
554	95.1031971
560	91.0562525
572	74.8684743
580	111.2909753
591	173.0068798
600	87.009308
614	101.1736139
620	90.0445164
640	75.8802104
654	993.5248887
660	80.9388911
662	111.2909753
671	112.3027115
680	70.8215297
700	91.0562525
714	92.0679887
720	67.7863213
740	53.6220154
760	62.7276406
780	46.5398624
800	50.586807
820	63.7393768
840	51.5985431
850	56.6572238
860	43.504654
880	46.5398624
900	48.5633347
920	50.586807
940	45.5281263
960	48.5633347
980	39.4577094
1000	38.4459733
1020	40.4694456
1040	42.4929178
1060	27.3168758
1080	32.3755565
1100	36.422501
1120	37.4342372
1160	25.2934035
1200	24.2816673
