# Supplementary material for: Temporal shifts in endophyte bacterial community composition of sessile oak (Quercus petraea) are linked to foliar nitrogen, stomatal length, and herbivory
Source: PeerJ. 2018 Oct 12;6:e5769. doi: 10.7717/peerj.5769 (PMC6188006; doi:10.7717/peerj.5769)
Supplement: Data S1 [file peerj-06-5769-s001.gz › 3_spring]

3129c1	3129c1
200	200.908059
214	189.5573212
217	188.4222474
220	542.5652667
222	598.183882
238	51.0783201
240	224.7446084
250	169.1259932
260	205.4483541
263	177.0715096
272	118.0476731
280	198.6379115
284	119.1827469
286	72.6447219
288	90.8059024
300	179.3416572
314	155.5051078
320	131.6685585
327	90.8059024
340	173.6662883
346	222.4744608
360	129.3984109
361	107.8320091
380	122.5879682
400	127.1282633
407	113.507378
414	133.938706
420	182.7468785
440	133.938706
454	653.8024972
460	106.6969353
480	102.1566402
500	90.8059024
514	106.6969353
520	107.8320091
540	121.4528944
548	96.4812713
558	70.3745743
560	81.7253121
561	64.6992054
576	64.6992054
580	99.8864926
583	138.4790011
584	55.6186152
591	68.1044268
596	102.1566402
600	73.7797957
608	53.3484677
614	290.5788876
620	79.4551646
640	62.4290579
654	665.153235
660	71.5096481
662	61.2939841
671	148.6946652
680	60.1589103
700	73.7797957
714	78.3200908
720	56.753689
740	49.9432463
760	56.753689
780	45.4029512
800	41.9977299
820	52.2133939
840	46.538025
850	49.9432463
860	47.6730988
880	41.9977299
900	76.0499432
920	47.6730988
940	39.7275823
960	44.2678774
980	38.5925085
1000	37.4574347
1020	30.6469921
1040	30.6469921
1060	21.5664018
1080	29.5119183
1100	29.5119183
1120	36.322361
1160	18.1611805
1200	29.5119183
