# Supplementary material for: Temporal shifts in endophyte bacterial community composition of sessile oak (Quercus petraea) are linked to foliar nitrogen, stomatal length, and herbivory
Source: PeerJ. 2018 Oct 12;6:e5769. doi: 10.7717/peerj.5769 (PMC6188006; doi:10.7717/peerj.5769)
Supplement: Data S1 [file peerj-06-5769-s001.gz › 2_spring]

3129b1	3129b1
200	177.9391739
214	164.3213799
217	356.7862006
220	758.9650477
222	908.7607808
238	216.0689968
240	186.1098502
250	140.7172038
260	175.2156151
280	177.0313209
286	49.931911
300	147.9800272
302	44.4847935
314	138.901498
320	111.6659101
327	131.6386745
330	50.839764
331	77.1674989
340	148.8878802
346	120.7444394
360	118.0208806
361	91.6931457
369	242.3967317
371	43.5769405
380	101.6795279
400	108.9423513
414	111.6659101
420	110.7580572
440	118.9287335
454	182.4784385
460	89.8774399
480	91.6931457
500	72.6282342
514	87.1538811
518	267.8166137
519	234.2260554
520	94.4167045
538	18.1570586
539	12.709941
540	98.0481162
557	59.0104403
560	67.1811167
571	36.3141171
580	79.8910576
585	58.1025874
591	54.4711757
600	63.5497049
614	139.8093509
620	71.7203813
640	59.9182932
654	1604.176123
660	58.1025874
662	53.5633227
680	51.7476169
700	73.5360872
714	67.1811167
720	51.7476169
740	48.1162052
760	49.0240581
780	37.22197
800	39.9455288
820	43.5769405
840	36.3141171
850	43.5769405
860	36.3141171
880	36.3141171
886	9.0785293
900	35.4062642
920	34.4984113
940	32.6827054
960	32.6827054
980	31.7748525
1000	33.5905583
1020	30.8669995
1040	22.6963232
1060	19.0649115
1080	24.5120291
1100	29.9591466
1120	29.0512937
1160	20.8806173
1200	11.8020881
