# Supplementary material for: Temporal shifts in endophyte bacterial community composition of sessile oak (Quercus petraea) are linked to foliar nitrogen, stomatal length, and herbivory
Source: PeerJ. 2018 Oct 12;6:e5769. doi: 10.7717/peerj.5769 (PMC6188006; doi:10.7717/peerj.5769)
Supplement: Data S1 [file peerj-06-5769-s001.gz › 1_spring]

3129a1	3129a1
200	192.8640309
214	179.3635487
217	455.1591128
220	1071.359691
222	1266.152363
238	96.4320154
240	206.364513
242	39.5371263
250	154.2912247
260	189.9710704
280	187.0781099
300	160.0771456
305	85.8244937
314	147.5409836
320	117.6470588
340	162.0057859
342	47.2516876
360	124.3972999
361	106.075217
370	46.2873674
380	106.075217
389	54.9662488
400	116.6827387
414	121.5043394
420	119.5756991
440	127.2902604
454	286.4030858
460	94.5033751
480	89.6817743
500	78.1099325
514	89.6817743
518	192.8640309
519	189.9710704
520	100.289296
531	44.3587271
540	102.2179364
560	75.216972
580	82.9315333
591	56.8948891
599	52.0732883
600	60.7521697
614	123.4329797
620	73.2883317
640	53.0376085
654	1266.152363
660	58.8235294
662	107.0395371
672	84.8601736
680	52.0732883
700	61.7164899
714	61.7164899
720	49.1803279
740	43.3944069
760	41.4657666
780	36.6441659
800	33.7512054
820	40.5014465
840	38.5728062
850	37.608486
860	37.608486
880	39.5371263
900	30.8582449
920	41.4657666
940	27.0009643
960	27.0009643
980	25.072324
1000	28.9296046
1020	24.1080039
1040	22.1793635
1059	18.3220829
1060	20.2507232
1079	21.2150434
1080	21.2150434
1100	26.0366442
1120	17.3577628
1160	16.3934426
1200	14.4648023
